# Supplementary material for: Systematic Review and Meta-Analysis of Treatments on Melasma Area Severity Index and Quality of Life
Source: Pharmaceutics. 2025 Dec 16;17(12):1619. doi: 10.3390/pharmaceutics17121619 (PMC12737163; doi:10.3390/pharmaceutics17121619)
Supplement: Supplementary file 1 [file pharmaceutics-17-01619-s001.zip]

Archive with 1 entries (1 files):
- pharmaceutics-3933642-supplementary.pdf
